# Supplementary material for: Micropropagation and Shoot Tip Cryopreservation of ‘Sunny Gold’ Freesia
Source: Plants (Basel). 2024 Jun 14;13(12):1655. doi: 10.3390/plants13121655 (PMC11207206; doi:10.3390/plants13121655)
Supplement: Supplementary file 1 [file plants-13-01655-s001.zip]

Archive with 1 entries (1 files):
- plants-3039284-supplementary.pdf
